# Supplementary material for: Integrated Metagenomic and Metabolomic Analysis on Two Competing Mussels, Mytella strigata and Perna viridis, in China
Source: Animals (Basel). 2024 Mar 16;14(6):918. doi: 10.3390/ani14060918 (PMC10967425; doi:10.3390/ani14060918)
Supplement: Supplementary file 1 [file animals-14-00918-s001.zip]

Archive with 1 entries (1 files):
- animals-2830601-supplementary.pdf
